# Supplementary material for: Evaluation on spatiotemporal consistency between solar-induced chlorophyll fluorescence and vegetation indices in grassland ecosystems
Source: PLoS One. 2024 Nov 15;19(11):e0313258. doi: 10.1371/journal.pone.0313258 (PMC11567542; doi:10.1371/journal.pone.0313258)
Supplement: S1 File — The data used to generate the figures and support the key conclusions in this paper are included in this file, along with a detailed explanatory document. (ZIP) [file pone.0313258.s001.zip]

Archive with 87 entries (85 files):
- S1_File/
- S1_File/data/
- S1_File/data/0_readme.txt
- S1_File/data/chn_gra_005.npy
- S1_File/data/chn_gra_005.npy.baiduyun.uploading.cfg
- S1_File/data/dem005.npy
- S1_File/data/dem005.npy.baiduyun.uploading.cfg
- S1_File/data/poly10.cpg
- S1_File/data/poly10.cpg.baiduyun.uploading.cfg
- S1_File/data/poly10.dbf
- S1_File/data/poly10.dbf.baiduyun.uploading.cfg
- S1_File/data/poly10.prj
- S1_File/data/poly10.prj.baiduyun.uploading.cfg
- S1_File/data/poly10.sbn
- S1_File/data/poly10.sbn.baiduyun.uploading.cfg
- S1_File/data/poly10.sbx
- S1_File/data/poly10.sbx.baiduyun.uploading.cfg
- S1_File/data/poly10.shp
- S1_File/data/poly10.shp.baiduyun.uploading.cfg
- S1_File/data/poly10.shp.DESKTOP-9FIP58D.15824.35952.sr.lock.baiduyun.uploading.cfg
- S1_File/data/poly10.shx
- S1_File/data/poly10.shx.baiduyun.uploading.cfg
- S1_File/data/poly11.cpg
- S1_File/data/poly11.cpg.baiduyun.uploading.cfg
- S1_File/data/poly11.dbf
- S1_File/data/poly11.dbf.baiduyun.uploading.cfg
- S1_File/data/poly11.prj
- S1_File/data/poly11.prj.baiduyun.uploading.cfg
- S1_File/data/poly11.sbn
- S1_File/data/poly11.sbn.baiduyun.uploading.cfg
- S1_File/data/poly11.sbx
- S1_File/data/poly11.sbx.baiduyun.uploading.cfg
- S1_File/data/poly11.shp
- S1_File/data/poly11.shp.baiduyun.uploading.cfg
- S1_File/data/poly11.shp.DESKTOP-9FIP58D.15824.35952.sr.lock.baiduyun.uploading.cfg
- S1_File/data/poly11.shx
- S1_File/data/poly11.shx.baiduyun.uploading.cfg
- S1_File/data/poly22.cpg
- S1_File/data/poly22.cpg.baiduyun.uploading.cfg
- S1_File/data/poly22.dbf
- S1_File/data/poly22.dbf.baiduyun.uploading.cfg
- S1_File/data/poly22.prj
- S1_File/data/poly22.prj.baiduyun.uploading.cfg
- S1_File/data/poly22.sbn
- S1_File/data/poly22.sbn.baiduyun.uploading.cfg
- S1_File/data/poly22.sbx
- S1_File/data/poly22.sbx.baiduyun.uploading.cfg
- S1_File/data/poly22.shp
- S1_File/data/poly22.shp.baiduyun.uploading.cfg
- S1_File/data/poly22.shp.DESKTOP-9FIP58D.15824.35952.sr.lock.baiduyun.uploading.cfg
- S1_File/data/poly22.shx
- S1_File/data/poly22.shx.baiduyun.uploading.cfg
- S1_File/data/poly8.cpg
- S1_File/data/poly8.cpg.baiduyun.uploading.cfg
- S1_File/data/poly8.dbf
- S1_File/data/poly8.dbf.baiduyun.uploading.cfg
- S1_File/data/poly8.prj
- S1_File/data/poly8.prj.baiduyun.uploading.cfg
- S1_File/data/poly8.sbn
- S1_File/data/poly8.sbn.baiduyun.uploading.cfg
- S1_File/data/poly8.sbx
- S1_File/data/poly8.sbx.baiduyun.uploading.cfg
- S1_File/data/poly8.shp
- S1_File/data/poly8.shp.baiduyun.uploading.cfg
- S1_File/data/poly8.shx
- S1_File/data/poly8.shx.baiduyun.uploading.cfg
- S1_File/data/poly9.cpg
- S1_File/data/poly9.cpg.baiduyun.uploading.cfg
- S1_File/data/poly9.dbf
- S1_File/data/poly9.dbf.baiduyun.uploading.cfg
- S1_File/data/poly9.prj
- S1_File/data/poly9.prj.baiduyun.uploading.cfg
- S1_File/data/poly9.sbn
- S1_File/data/poly9.sbn.baiduyun.uploading.cfg
- S1_File/data/poly9.sbx
- S1_File/data/poly9.sbx.baiduyun.uploading.cfg
- S1_File/data/poly9.shp
- S1_File/data/poly9.shp.baiduyun.uploading.cfg
- S1_File/data/poly9.shx
- S1_File/data/poly9.shx.baiduyun.uploading.cfg
- S1_File/data/readme.txt.baiduyun.uploading.cfg
- S1_File/data/rv_EVI_SIF.npy
- S1_File/data/rv_EVI_SIF.npy.baiduyun.uploading.cfg
- S1_File/data/rv_NDVI_SIF.npy
- S1_File/data/rv_NDVI_SIF.npy.baiduyun.uploading.cfg
- S1_File/data/rv_NIRv_SIF.npy
- S1_File/data/rv_NIRv_SIF.npy.baiduyun.uploading.cfg
