# Supplementary material for: Evaluation on spatiotemporal consistency between solar-induced chlorophyll fluorescence and vegetation indices in grassland ecosystems
Source: PLoS One. 2024 Nov 15;19(11):e0313258. doi: 10.1371/journal.pone.0313258 (PMC11567542; doi:10.1371/journal.pone.0313258)
Supplement: S1 File — The data used to generate the figures and support the key conclusions in this paper are included in this file, along with a detailed explanatory document. (ZIP) [file pone.0313258.s001.zip › S1_File/data/0_readme.txt]

1. rv_EVI_SIF/rv_NDVI_SIF/rv_NIRV_SIF.npy:  
   These three datasets represent the correlations between the three vegetation indices and SIF, 
   with data at a 0.05-degree resolution in a 3600*7200 matrix. Valid values are present only in areas 
   within the study region that meet the data quality requirements for grassland vegetation types. 
   The results presented in Figures 3, 4, 5, and 6 are based on, or partially based on, this data. This file 
   can be read and processed in Python.
2. poly8-12, poly22.shp:  
   These SHP files are the boundary vector files of the representative regions for each grassland 
   vegetation type used in the study (as shown in Figure 1).The results presented in Figures 1and 7
   are based on, or partially based on, this data. This file can be read and processed in Arcgis、Python 
   or other relevant softwares.
3. chn_gra_005.npy:  
   This dataset is a 0.05-degree resolution grassland vegetation type file, with valid values ranging 
   from 8 to 12 and 22. Valid values are only present within the study region, and a value of 0 
   represents non-grassland vegetation types. Detailed information can be found in the main text. 
   All figures are either directly or indirectly dependent on this dataset. This file can be read and processed 
   in Python.
4. dem005.npy:  
   This dataset is a 0.05-degree resolution digital elevation model (DEM) for the China region, 
   indicating the average elevation at each pixel location. Figure 4 is partially dependent on this 
   dataset. This file can be read and processed in Python.
